# Supplementary material for: Changes in health-related lifestyle choices of university students before and during the COVID-19 pandemic: Associations between food choices, physical activity and health
Source: PLoS One. 2023 Jun 23;18(6):e0286345. doi: 10.1371/journal.pone.0286345 (PMC10289399; doi:10.1371/journal.pone.0286345)
Supplement: S1 File — (CSV) [file pone.0286345.s003.csv]

Q1	Q2	Q5	Q5_7_TEXT	Q11	Q12	Q13	Q17	Q18	Q25	Q26_1	Q29_1	Q30_1	Q31_1	Q37	Q39_1	Q40_1	Q40_2	Q40_3	Q40_4	Q40_5	Q40_6	Q40_7	Q40_8	Q41	Q42_1	Q42_2	Q42_4	Q43
1	21	7	With parents	1	2		28	20		1	1	2	2	2	3	4	4	4	4	1	1	1	1	4	0.0	0.0	2.0	1
1	22	6		1	2		27	14	2	1	2	2	1	2	3	2	2	4	3	1	1	5	4	2	1.0	1.0	1.0	4
1	14	3		1	2		15	21	2	1	1	1	1	2	2	4	3	2	5	2	1	4	1	2	0.0	0.0	1.0	3
1	14	6		4	1	3	27	21	4	3	3	2	1	1	5	6	6	1	2	1	8	6	2	3	1.0	0.0	0.0	3
1	20	5		2	2		9	17	3	3	1	1	3	1	3	7	7	1	1	2	1	6	1	2	0.0	1.0	0.0	3
1	18	3		1	1	2		19	5	3	3	2	2	3	3	1	8	4	4	7	1	1	1	4	0.0	0.0	0.0	1
1	18	5		1	2		14	22	6	3	2	3	1	3	3	5	5	2	2	6	1	6	1	2	1.0	1.0	0.0	3
1	18	2		2	2		14	22	4	3	3	3	3	3	3	8	7	1	1	1	1	1	1	4	0.0	0.0	0.0	1
1	17	2		1	2		7	12	2	2	1	2	1	3	4	6	7	2	1	6	5	4	1	2	0.0	1.0	0.0	3
1	18	2		2	2		34	5	1	1	1	1	1	1	5	4	4	1	5	8	1	6	2	2	1.0	1.0	0.0	4
1	19	5		2	2		9	17	2	2	2	2	2	1	4	2	4	5	1	6	1	1	1	4	0.0	0.0	0.0	3
1	22	5		1	2		4	11	2	1	1	2	1	1	2	4	4	4	1	1	1	6	2	2	1.0	0.0	0.0	3
1	22	5		2	2		47	27	3	2	2	2	2	2	1	5	6	6	5	1	2	1	1	2	0.0	0.0	0.0	2
1	21	6		1	2		48	23	3	1	1	2	1	1	3	4	6	2	4	5	1	4	1	2	1.0	0.0	0.0	3
1	16	5		2	2		47	27		1	1	1	2	1	3	4	6	6	1	7	1	3	1	2	0.0	1.0	0.0	3
1	22	2		1	2		55	30	3	1	1	1	1	1	3	5	4	4	1	2	1	6	1	2	1.0	0.0	0.0	2
1	10	6		3	1	3	55	15	2	1	1	1	1	1	5	6	6	2	2	4	1	6	1	3	1.0	1.0	0.0	2
1	10	6		2	1	2	16	16	4	1	1	1	1	1	3	4	5	3	2	1	5	1	1	2	0.0	1.0	0.0	4
1	14	3		3	1	3	20	21		1	1	2	1	2	4	7	7	1	1	6	2	1	1	4	0.0	0.0	0.0	2
1	22	2		1	2		35	22	2	2	1	2	1	3	2	7	7	4	1	5	2	5	1	3	0.0	1.0	0.0	3
1	13	6		3	2		13	19	4	3	1	3	3	3	2	4	6	1	1	6	4	4	1	2	0.0	1.0	0.0	3
1	20	5		1	2		24	17	4	1	1	1	1	1	4	6	6	1	1	1	1	6	1	4	1.0	1.0	0.0	1
1	20	5		2	2		37	22	2	1	1	2	2	2	3	4	5	3	1	1	1	1	1	2	0.0	0.0	0.0	2
1	10	5		1	1	2	26	17		1	1	2	1	2	4	4	5	1	6	1	2	1	4	4	1.0	0.0	0.0	3
1	12	6		1	2		22	12	2	1	1	2	2	2	5	6	7	2	2	7	2	2	1	4	0.0	1.0	0.0	3
1	15	6		1	2		31	22		2	2	1	2	2	3	4	5	1	1	8	1	1	1	4	0.0	0.0	0.0	3
1	17	6		3	2		40	20	4	1	1	1	1	1	3	5	4	1	1	1	1	6	1	2	0.0	1.0	0.0	2
1	18	2		1	2		19	28	2	1	2	2	1	1	4	4	3	3	3	1	1	2	1	2	0.0	1.0	0.0	3
1	21	7	With parents	1	2		30	22	5	2	1	2	1	2	3	4	5	4	4	2	1	5	1	2	1.0	0.0	0.0	4
1	20	5		2	2		12	22		1	1	2	2	2	3	1	2	3	4	5	2	2	1	4	1.0	0.0	0.0	3
1	12	3		3	1	4	12	15	2	2	1	1	2	2	3	5	5	4	2	5	1	1	5	1	1.0	0.0	0.0	2
1	21	3		3	2		17	27	5	1	1	2	2	2	2	6	6	1	4	6	2	1	1	1	1.0	0.0	0.0	1
1	10	6		4	1	4	5	21		2	1	2	1	1	3	4	6	3	1	8	1	2	1	4	0.0	0.0	0.0	3
1	21	6		1	2		10	14	6	2	2	2	2	2	4	8	7	1	1	2	2	7	5	3	1.0	1.0	0.0	2
1	13	6		1	2		1	15	3	2	2	2	3	3	3	2	5	2	4	4	1	7	1	3	2.0		0.0	2
1	20	5		1	2		19	16	4	1	1	1	1	2	5	7	7	1	1	1	1	6	1	2	1.0	0.0	0.0	2
1	18	7	In a apartment owned by my parents	2	2		22	28	5	1	1	2	2	2	1	8	8	1	2	5	1	1	1	1	1.0	0.0	0.0	3
1	21	5		1	2		20	22	2	2	1	1	1	1	3	6	7	6	1	1	1	6	1	2	1.0	0.0	0.0	3
1	18	5		2	2		6	9	2	1	1	1	2	1	2	5	6	1	1	5	1	2	1	2	1.0	0.0	0.0	1
1	19	5		2	2		1	9		1	2	2	2	2	3	6	4	2	1	4	1	1	1	1	0.0	0.0	0.0	2
1	16	3		2	1	2	22	24		2	1	1	1	1	5	4	5	1	7	1	1	6	1	2	1.0	0.0	0.0	2
1	15	3		3	1	3	30	21	4	3	2	2	1	2	3	4	5	1	8	7	1	5	1	4	0.0	1.0	0.0	3
1	21	5		1	2		13	24	2	2	1	1	1	1	5	7	7	2	2	1	4	5	1	2	1.0	0.0	0.0	2
1	20	5		1	2		57	35	3	1	1	2	1	2	3	6	4	1	1	1	1	5	1	4	1.0	1.0	0.0	2
1	15	5		2	2		8	10		2	2	2	2	2	3	5	5	2	2	1	4	1	1	4	0.0	0.0	0.0	1
1	19	5		2	2		25	25		1	1	3	2	3	4	6	6	1	1	8	2	7	6	3	1.0	1.0	0.0	2
1	21	5		2	2		15	24	6	1	1	1	2	2	2	8	7	1	1	2	1	4	4	2	0.0	1.0	0.0	4
1	22	5		1	2		4	10		1	2	1	1	2	6	6	5	1	1	1	1	1	1					4
1	19	5		2	2		30	22		1	1	1	2	2	6	5	5	1	1	1	2	1	1					4
1	21	6		3	2		30	18	3	1	1	2	2	2	6	3	5	1	1	1	1	1	1					4
1	21	5		2	2		7	17	6	3	1	3	1	2	6	5	4	1	2	1	1	1	1					1
1	21	5		2	2		15	21	2	1	1	1	2	1	6	8	7	2	3	1	1	1	1					2
1	22	6		1	2		12	13		2	1	2	3	2	6	8	6	1	1	1	1	1	1					3
2	11	5		1	2		40	27		1	2	1	2	1	3	4	3	1	8	1	7	2	1	4	0.0	0.0	3.0	2
2	21	5		2	2		27	37		1	1	1	2	2	2	1	5	5	5	2	1	4	1	2	1.0	0.0	2.0	2
2	15	5		1	2		25	33	6	1	1	1	1	1	4	4	4	6	1	1	1	1	1	1	0.0	1.0	1.0	1
2	20	3		2	2		32	32		1	1	1	1	1	3	7	4	2	3	6	1	4	1	2	0.0	1.0	1.0	3
2	11	3		3	2		42	27		1	1	2	1	3	2	5	4	3	1	4	8	2	1	4	0.0	0.0	1.0	2
2	13	3		3	2		46	31	5	1	1	2	1	1	3	4	4	2	6	7	2	5	6	4	1.0	0.0	1.0	2
2	20	6		2	2		1	16		3	3	2	2	1	3	2	5	2	2	2	1	8	1	2	2.0	0.0	1.0	3
2	17	5		1	1	2	47	35	6	1	1	1	1	1	3	5	5	5	1	5	1	2	1	4	1.0	1.0	1.0	4
2	18	5		2	2		21	30	5	2	2	1	3	2	4	4	4	4	5	4	1	5	5	3	2.0	4.0	1.0	3
2	16	7	With parents (2)	1	1	2	25	40	4	1	1	2	1	2	3	5	4	1	4	4	1	4	5	2	1.0	0.0	0.0	2
2	19	5		1	2		22	32	4	1	1	2	1	3	3	4	5	2	1	6	1	1	4	2	0.0	0.0	0.0	2
2	19	5		1	2		26	30	2	1	1	1	2	2	3	6	5	3	2	5	3	6	1	2	1.0	1.0	0.0	2
2	17	5		1	2		73	44	3	1	1	1	1	1	3	5	4	1	3	1	1	6	1	2	1.0	0.0	0.0	3
2	21	3		2	2		27	35	4	1	1	1	2	1	3	7	6	3	3	1	1	6	1	2	1.0	1.0	0.0	2
2	10	6		4	2		37	35	2	2	2	3	2	3	3	4	5	4	1	8	1	1	1	1	3.0	1.0	0.0	3
2	14	5		1	2		72	42	1	1	1	1	2	1	5	3	5	6	3	1	1	5	3	2	0.0	2.0	0.0	1
2	18	3		1	2		14	30		1	1	2	2	1	4	3	3	1	1	1	1	6	1	2	0.0	1.0	0.0	1
2	21	3		2	2		23	41		3	1	2	1	3	2	6	5	4	2	7	3	1	1	2	0.0	0.0	0.0	2
2	20	6		1	2		59	32		1	1	1	1	2	1	5	5	5	1	1	1	2	1	4	0.0	1.0	0.0	2
2	19	7	Student housing	2	2		25	32	2	1	1	1	2	2	3	5	4	4	2	7	1	1	1	4	1.0	1.0	0.0	3
2	21	6		1	2		13	30	1	1	2	1	1	1	5	5	6	5	3	1	1	6	2	2	1.0	0.0	0.0	2
2	22	6		2	2		22	39	8	3	2	3	2	3	4	7	7	2	4	1	1	7	1	2	1.0	1.0	0.0	2
2	22	5		1	2		23	42		1	1	1	1	1	4	1	4	1	1	1	1	1	1	2	0.0	0.0	0.0	1
2	15	3		2	2		32	25	6	2	2	2	1	1	3	4	4	1	4	4	3	4	4	2	1.0	1.0	0.0	2
2	20	3		3	2		47	50	3	1	1	1	2	3	3	6	6	1	3	1	1	5	1	2	1.0	0.0	0.0	2
2	20	3		1	2		56	46		1	3	1	1	1	3	4	3	1	6	1	1	5	1	2	1.0	0.0	0.0	2
2	21	3		1	2		23	34	7	1	1	1	1	1	3	5	7	1	8	6	1	4	2	3	0.0	1.0	0.0	2
2	15	5		1	2		24	45	5	3	2	3	1	3	2	4	5	6	1	4	1	4	4	2	1.0	0.0	0.0	2
2	18	5		1	2		48	31	2	1	1	1	1	1	2	3	4	1	7	5	1	3	1	2	0.0	1.0	0.0	2
2	15	2		3	2		46	48	1	1	1	1	2	2	2	6	5	2	2	1	1	4	1	2	1.0	0.0	0.0	2
2	20	5		2	2		31	38	5	2	1	2	3	1	3	7	7	3	2	1	1	1	1	4	0.0	0.0	0.0	1
2	20	2		1	2		38	38	5	1	1	1	2	1	5	1	4	1	1	7	1	1	1	4	0.0	0.0	0.0	3
2	21	2		1	2		25	27	4	2	1	1	1	1	3	8	7	1	1	7	1	5	5	3	2.0	0.0	0.0	4
2	17	5		1	2		31	34	3	1	1	1	1	1	3	4	4	3	1	5	1	2	1	4	0.0	0.0	0.0	4
2	17	3		3	2		26	32	2	1	1	1	1	3	2	4	7	1	4	5	2	1	1	1	1.0	0.0	0.0	4
2	13	5		2	2		73	46	1	1	2	1	2	2	4	4	4	4	2	4	1	7	1	2	2.0	1.0	0.0	2
2	17	6		1	2		37	37	5	1	1	1	1	2	4	4	5	1	3	1	2	4	4	2	1.0	0.0	0.0	2
2	20	5		2	2		41	43	3	1	1	1	2	1	3	4	5	5	1	8	1	1	1	3	0.0	0.0	0.0	2
2	20	7	With parents (3)	2	2		24	32	4	1	1	1	1	2	2	7	7	5	4	5	1	1	1	2	0.0	0.0	0.0	3
2	20	3		1	2		24	36	3	2	1	2	2	2	2	6	6	1	2	3	3	5	4	2	0.0	1.0	0.0	2
2	17	2		1	2		27	33	6	1	1	1	1	1	3	4	4	1	1	5	1	4	6	3	0.0	1.0	0.0	4
2	18	6		3	2		30	30	5	2	1	1	2	1	3	4	2	1	1	2	2	4	4	2	1.0	0.0	0.0	1
2	18	5		1	2		24	34	5	1	1	1	2	2	2	4	4	3	1	1	1	5	5	4	1.0	0.0	0.0	2
2	20	5		1	2		36	35	1	1	1	1	2	2	4	6	5	1	4	6	2	5	1	2	1.0	0.0	0.0	3
2	17	5		1	2		34	32	3	1	1	1	1	1	4	6	6	1	4	2	1	7	5	2	1.0	1.0	0.0	3
2	16	5		1	2		28	28	2	1	1	1	1	2	3	2	4	1	4	4	1	5	1	2	0.0	1.0	0.0	2
2	20	5		2	2		30	43	5	1	2	2	1	2	3	6	6	4	4	1	1	6	2	2	0.0	1.0	0.0	2
2	20	3		2	2		33	36	3	1	2	1	1	1	2	6	1	1	1	1	1	4	1	2	1.0	0.0	0.0	3
2	20	5		1	2		26	27	4	1	2	1	1	2	4	5	4	4	4	1	2	7	2	2	1.0	1.0	0.0	3
2	10	3		2	2		50	41	2	1	1	1	1	2	3	5	5	4	4	7	1	1	3	2	1.0	0.0	0.0	2
2	15	6		1	2		37	35	5	1	1	2	1	1	2	7	7	1	3	4	1	4	1	2	1.0	0.0	0.0	4
2	18	5		1	2		22	49		1	3	1	2	2	3	4	2	5	1	1	1	2	1	4	0.0	0.0	0.0	2
2	16	6		3	1	2	27	30	3	3	3	3	2	1	5	5	7	5	1	8	1	6	1	2	2.0	1.0	0.0	2
2	22	7	With parents (2)	3	2		37	33	2	2	2	1	1	1	3	7	6	4	1	1	1	6	1	2	1.0	1.0	0.0	3
2	18	5		2	2		38	26	2	1	1	1	1	1	5	4	2	4	4	2	1	6	1	2	1.0	0.0	0.0	2
2	19	5		1	2		28	33	2	1	1	2	1	2	6	7	5	1	1	1	1	1	1					4
2	22	5		1	2		35	40	3	1	1	1	1	2	6	6	7	2	2	1	1	1	1					1
2	19	5		2	2		21	31	2	1	1	1	2	1	6	5	6	1	1	1	1	1	1					3
2	17	6		3	2		17	42		2	2	2	1	2	6	4	5	1	1	1	1	1	1					3
2	20	6		1	2		42	45		1	1	1	2	1	6	7	6	1	1	1	1	1	1					4
2	11	6		1	2		21	27	3	1	1	1	1	1	6	1	4	6	1	1	3	1	1					2
2	21	5		1	2		25	38	4	3	2	3	2	2	6	5	5	1	1	1	1	1	1					3
